# Supplementary material for: Integrated Pest Management of Wireworms in Potatoes: Use of Tolerant Varieties to Implement Damage Prevention
Source: Insects. 2024 Dec 26;16(1):4. doi: 10.3390/insects16010004 (PMC11765998; doi:10.3390/insects16010004)
Supplement: Supplementary file 1 [file insects-16-00004-s001.zip]

Archive with 1 entries (1 files):
- insects-3252228-supplementary.pdf
